# Supplementary material for: Metabolic effect of drought stress on the leaves of young oil palm (Elaeis guineensis) plants using UHPLC–MS and multivariate analysis
Source: Sci Rep. 2021 Sep 14;11:18271. doi: 10.1038/s41598-021-97835-x (PMC8440612; doi:10.1038/s41598-021-97835-x)
Supplement: Supplementary file 1 — Supplementary Tables. [file 41598_2021_97835_MOESM1_ESM.xlsx]

## Sheet: Table S1
Table S1. Metabolic pathways affected by the drought stress on Elaeis guineensis leaves after UHPLC-ESI(+)-MS analysis. (176 metabolites from 42 pathways).
Metabolic Pathway	Pathway total	Total Hits	Significative Hits
Galactose metabolism	26	15	8
Glucosinolate biosynthesis	65	9	8
Ascorbate and aldarate metabolism	18	9	4
Phenylalanine, tyrosine and tryptophan biosynthesis	22	8	2
Cysteine and methionine metabolism	46	7	5
Starch and sucrose metabolism	16	7	5
Glyoxylate and dicarboxylate metabolism	28	7	5
Citrate cycle (TCA cycle)	16	7	2
Alanine, aspartate and glutamate metabolism	22	6	3
Arginine and proline metabolism	33	6	4
Glycine, serine and threonine metabolism	30	5	1
Pentose phosphate pathway	19	5	2
Arginine biosynthesis	18	5	2
Purine metabolism	63	5	2
Fructose and mannose metabolism	20	5	1
Flavonoid biosynthesis	46	5	1
Glutathione metabolism	18	4	4
Aminoacyl-tRNA biosynthesis	22	4	3
Lysine degradation	14	4	2
Sulfur metabolism	15	4	2
Tyrosine metabolism	16	4	1
Amino sugar and nucleotide sugar metabolism	45	4	1
Carbon fixation in photosynthetic organisms	21	4	1
Valine, leucine and isoleucine biosynthesis	22	3	2
Cyanoamino acid metabolism	29	3	2
Butanoate metabolism	17	3	2
Glycolysis / Gluconeogenesis	23	3	1
Inositol phosphate metabolism	20	3	1
Phenylpropanoid biosynthesis	42	3	1
Phosphatidylinositol signaling system	16	3	1
Pyrimidine metabolism	38	2	2
Tryptophan metabolism	28	2	1
Phosphonate and phosphinate metabolism	6	2	1
One carbon pool by folate	8	2	1
Lysine biosynthesis	9	1	1
beta-Alanine metabolism	18	1	1
C5-Branched dibasic acid metabolism	6	1	1
Nicotinate and nicotinamide metabolism	13	1	1
Porphyrin and chlorophyll metabolism	43	1	1
Zeatin biosynthesis	19	1	1
Nitrogen metabolism	11	1	1
Biosynthesis of unsaturated fatty acids	22	1	1

## Sheet: Table S2
Table S2. Metabolic pathways affected by the drought stress on Elaeis guineensis leaves after UHPLC-ESI(+)-MS analysis. (85 metabolites from 42 pathways).
Metabolic pathway	Pathway total	Total Hits	Significative Hits
Glucosinolate biosynthesis	65	6	4
Purine metabolism	63	5	3
Arginine and proline metabolism	33	5	2
Pyrimidine metabolism	38	4	3
Starch and sucrose metabolism	16	4	4
Porphyrin and chlorophyll metabolism	43	4	2
Galactose metabolism	26	3	2
Arginine biosynthesis	18	3	3
Alanine, aspartate and glutamate metabolism	22	3	3
Glycine, serine and threonine metabolism	30	3	3
Glutathione metabolism	18	3	3
Monobactam biosynthesis	8	2	2
Cysteine and methionine metabolism	46	2	2
Glyoxylate and dicarboxylate metabolism	28	2	2
Propanoate metabolism	16	2	2
Butanoate metabolism	17	2	2
Nicotinate and nicotinamide metabolism	13	2	2
Pantothenate and CoA biosynthesis	21	2	2
Terpenoid backbone biosynthesis	27	2	2
Sulfur metabolism	15	2	2
Phenylpropanoid biosynthesis	42	2	1
Flavone and flavonol biosynthesis	10	2	2
Glycolysis / Gluconeogenesis	23	1	1
Citrate cycle (TCA cycle)	16	1	1
Ascorbate and aldarate metabolism	18	1	1
Valine, leucine and isoleucine biosynthesis	22	1	1
Histidine metabolism	15	1	1
Tyrosine metabolism	16	1	1
Tryptophan metabolism	28	1	1
beta-Alanine metabolism	18	1	1
Cyanoamino acid metabolism	29	1	1
N-Glycan biosynthesis	32	1	1
Glycerolipid metabolism	10	1	1
Inositol phosphate metabolism	20	1	1
Glycerophospholipid metabolism	13	1	1
Pyruvate metabolism	19	1	1
C5-Branched dibasic acid metabolism	6	1	1
Carbon fixation in photosynthetic organisms	21	1	1
Thiamine metabolism	18	1	1
Indole alkaloid biosynthesis	4	1	1
Nitrogen metabolism	11	1	1
Aminoacyl-tRNA biosynthesis	22	1	1
